# Supplementary material for: A new stem sarcopterygian illuminates patterns of character evolution in early bony fishes
Source: Nat Commun. 2017 Dec 5;8:1932. doi: 10.1038/s41467-017-01801-z (PMC5715141; doi:10.1038/s41467-017-01801-z)
Supplement: Supplementary file 5 — Supplementary Data 2 [file 41467_2017_1801_MOESM5_ESM.txt]

#NEXUS
[written Wed May 24 11:53:14 BST 2017 by Mesquite  version 3.10 (build 765) at Sams-MacBook-Air.local/192.168.0.3]

BEGIN TAXA;
	DIMENSIONS NTAX=94;
	TAXLABELS
		Galeaspida Osteostraci Acanthodes Akmonistion Austroptyctodus Bothriolepis Brachyacanthus Brindabellaspis Brochoadmones Buchanosteus Campbellodus Cassidiceps Cheiracanthus Cheirolepis Chondrenchelys Cladodoides Cladoselache Climatius Cobelodus Coccosteus Cowralepis Culmacanthus Debeerius Dialipina Dicksonosteus Diplacanthus Doliodus Entelognathus Eurycaraspis Eusthenopteron Euthacanthus Gemuendina Gladiobranchus Glyptolepis Gogonasus Guiyu Gyracanthides Hamiltonichthys Helodus Homalacanthus Howqualepis Incisoscutum Ischnacanthus Jagorina Janusiscus Kathemacanthus Kentuckia Kujdanowiaspis Latviacanthus '"Ligulalepis"' Lunaspis Lupopsyrus Macropetalichthys Mesacanthus Mimipiscis Moythomasia Obtusacanthus Onychodus Onychoselache Orthacanthus Parayunnanolepis Parexus Poracanthodes Porolepis Promesacanthus Psarolepis Pterichthyodes Ptomacanthus Pucapampella Rhamphodopsis Ramirosuarezia Romundina Styloichthys Tamiobatis Tetanopsyrus Tristychius V_waynensis Yunnanolepis Meemannia Youngolepis Powichthys Diabolepis Dipterus Diplocercides Miguashaia Uranolophus Gavinia Lawrenciella Kansasiella Raynerius Ptyctolepis Qingmenodus Achoania Sparalepis 
	;

END;


BEGIN CHARACTERS;
	DIMENSIONS  NCHAR=278;
	FORMAT DATATYPE = STANDARD GAP = - MISSING = ? SYMBOLS = "  0 1 2 3";
	CHARSTATELABELS 
		1 Tessellate_prismatic_calcified_cartilage /  absent present, 2 Prismatic_calcified_cartilage /  single_layered 'multi-layered', 3 Perichondral_bone /  present absent, 4 Extensive_endochondral_ossification /  absent present, 5 'Enamel(oid) present on dermal bones and scales' /  absent present, 6 Enamel /  'single-layered' 'multi-layered', 7 Enamel_layers /  'applied directly to one another (ganoine)' separated_by_layers_of_dentine, 8 'Pore canal network (sensu Zhu et al. 2010):' /  absent present, 9 Dentinous_tissue /  absent present, 10 Dentine_kind /  mesodentine semidentine orthodentine, 11 Bone_cell_lacunae_in_body_scale_bases /  present absent, 12 Main_dentinous_tissue_forming_fin_spine /  osteodentine orthodentine, 13 Longitudinal_scale_alignment_in_fin_webs /  present absent, 14 Differentiated_lepidotrichia /  absent present, 15 Body_scale_growth_pattern /  'comprising single odontode unit/generation ("monodontode")' 'comprising a complex of multipe odontode generations/units ("polyodontode")', 16 Body_scale_growth_concentric /  absent present, 17 Generations_of_odontodes /  buried areally_growing_ resorbed, 18 'Body scales with peg-and-socket articulation' /  absent present, 19 Scale_peg /  broad narrow, 20 Anterodorsal_process_on_scale /  absent _present, 21 Body_scale_profile /  'distinct crown and base demarcated by a constriction ("neck") ' flattened, 22 Profile_of_scales_with_constriction_between_crown_and_base /  neck_similar_in_width_to_crown 'neck greatly constricted, resulting in anvil-like shape', 23 Body_scales_with_bulging_base /  absent present, 24 Body_scales_with_flattened_base /  present absent, 25 Basal_pore_in_scales /  absent present, 26 Flank_scale_alignment /  vertical_rows_oblique_rows_or_hexagonal rhombic_packing disorganised, 27 'Scute-like ridge scales (basal fulcra)' /  absent present, 28 Sensory_line_canal /  perforates_scales passes_between_scales 'C-shaped scales', 29 Dermal_ornamentation /  smooth 'parallel, vermiform ridges' concentric_ridges tuberculate, 30 Sensory_line_network /  'preserved as open grooves (sulci) in dermal bones ' 'sensory lines pass through canals in dermal bones (open as pores)', 31 'Sensory canals/grooves' /  contained_within_the_thickness_of_dermal_bones contained_in_prominent_ridges_on_visceral_surface_of_bone, 32 Jugal_portion_of_infraorbital_canal_joins_supramaxillary_canal /  present absent, 33 Dermal_skull_roof /  includes_large_dermal_plates consists_of_undifferentiated_plates_or_tesserae, 34 Anterior_pit_line_of_dermal_skull_roof /  absent present, 35 Tessera_morphology /  large_interlocking_polygonal_plates 'microsquamose, not larger than body squamation', 36 Cranial_spines /  absent 'present, multicuspid' 'present, monocuspid', 37 Extent_of_dermatocranial_cover /  complete 'incomplete (limited to skull roof)', 38 Openings_for_endolymphatic_ducts_in_dermal_skull_roof /  present absent, 39 Endolymphatic_ducts_with_oblique_course_through_dermal_skull_bones /  absent present, 40 'Endolymphatic duct relationship to median skull roof bone (i.e. nuchal plate)' /  within_median_bone 'on bones flanking the median bone (e.g. paranuchals)', 41 Pineal_opening_perforation_in_dermal_skull_roof /  present absent, 42 Dermal_plate_associated_with_pineal_eminence_or_foramen /  contributes_to_orbital_margin plate_bordered_laterally_by_skull_roofing_bones_, 43 'Series of paired median skull roofing bones that meet at the dorsal midline of the skull (rectilinear skull roof pattern)' /  absent present, 44 Broad_supraorbital_vaults /  absent present, 45 Median_commisure_between_supraorbital_sensory_lines /  absent present, 46 'Dermal cranial joint at level of sphenoid-otic junction' /  absent present, 47 Otic_canal_extends_through_postparietals /  absent present, 48 Number_of_bones_of_skull_roof_lateral_to_postparietals /  two one more_than_two, 49 'Suture between paired skull roofing bones (centrals of placoderms; postparietals of osteichthyans)' /  straight sinusoidal, 50 Medial_processes_of_paranuchal_wrapping_posterolateral_corners_of_nuchal_plate /  absent present paranuchals_precluded_from_nuchal_by_centrals no_median_posterior_skull_roof_bone, 51 Paired_pits_on_ventral_surface_of_nuchal_plate /  absent present, 52 Sclerotic_ring /  absent present, 53 Consolidated_cheek_plates /  absent present, 54 Cheek_plate /  undivided 'divided (i.e., squamosal and preopercular)', 55 Subsquamosals_in_taxa_with_divided_cheek /  absent present, 56 Preopercular_shape /  rhombic 'bar-shaped', 57 'Vertical canal associated with preopercular/suborbital canal' /  absent present, 58 Enlarged_postorbital_tessera_separate_from_orbital_series /  absent present, 59 Extent_of_maxilla_along_cheek /  to_posterior_margin_of_cheek cheek_bones_exclude_maxilla_from_posterior_margin_of_cheek, 60 Dermal_neck_joint /  overlap ginglymoid, 61 'Sensory line scales/plates on head' /  unspecialized apposed_growth paralleling_canal 'semicylindrical C-shaped ring scales', 62 'Bony hyoidean gill-cover series (branchiostegals)' /  absent present, 63 Branchiostegal_plate_series_along_ventral_margin_of_lower_jaw /  absent present, 64 Branchiostegal_ossifications /  'plate-like' 'narrow and ribbon-like' filamentous, 65 Branchiostegal_ossifications /  ornamented unornamented, 66 Imbricated_branchiostegal_ossifications /  absent present, 67 Median_gular /  absent present, 68 Lateral_gular /  absent present, 69 'Opercular (submarginal) ossification' /  absent present, 70 'Shape of opercular (submarginal) ossification' /  broad_plate_that_tapers_towards_its_proximal_end 'narrow, rod-shaped', 71 Size_of_lateral_gular_plates /  extending_most_of_length_of_the_lower_jaw 'restricted to the anterior third of the jaw (no longer than the width of three or four branchiostegals)', 72 Gill_arches /  largely_restricted_to_region_under_braincase extend_far_posterior_to_braincase, 73 Basihyal /  absent present, 74 Interhyal /  absent present, 75 Hypohyal /  absent present, 76 Endoskeletal_urohyal /  absent present, 77 Oral_dermal_tubercles_borne_on_jaw_cartilages_or_at_margins_of_the_mouth /  absent present, 78 'Oral dermal tubercles patterned in organised rows (teeth)' /  absent present, 79 'Enamel(oid) on teeth' /  absent present, 80 'Cap of enameloid restricted to upper part of teeth (acrodin)' /  absent present, 81 Tooth_whorls /  absent present, 82 Bases_of_tooth_whorls /  'single, continuous plate' some_or_all_whorls_consist_of_separate_tooth_units, 83 Distribution_of_tooth_whorls /  entire_length_of_tooth_row restricted_to_symphysial_region, 84 Distribution_of_tooth_whorls /  upper_and_lower_jaws lower_jaws_only upper_jaws_only, 85 Teeth_ankylosed_to_dermal_bones /  absent present, 86 Plicidentine /  absent present, 87 Dermal_jaw_plates_on_biting_surface_of_jaw_cartilages /  absent present, 88 Maxillary_and_dentary_marginal_bones_of_mouth /  absent present, 89 Premaxilla /  extends_under_orbit restricted_anterior_to_orbit, 90 Maxilla_shape /  'splint-shaped' 'cleaver-shaped', 91 'Pair of tooth plates (anterior supragnathals or vomers) on ethmoidal plate' /  absent present, 92 Strong_posterior_flexion_of_dentary_symphysis /  absent present, 93 Extent_of_infradentaries /  along_much_of_ventral_margin_of_dentary restricted_to_posterior_half_of_dentary, 94 Coronoid_fangs /  absent present, 95 'Position of upper mandibular arch cartilage (and associated cheek plate where present)' /  entirely_suborbital with_a_postorbital_extension, 96 Position_of_mandibular_arch_articulations /  terminal subterminal, 97 Autopalatine_and_quadrate /  comineralized separate_mineralizations, 98 Large_otic_process_of_the_palatoquadrate /  absent present, 99 Insertion_area_for_jaw_adductor_muscles_on_palatoquadrate /  ventral_or_medial lateral, 100 Palatoquadrate_relationship_to_dermal_cheek_bones /  articulation_narrow_and_restricted broad_articulation, 101 Palatoquadrate_fused_with_neurocranium /  absent present, 102 Oblique_ridge_or_groove_along_medial_face_of_palatoquadrate /  absent present, 103 Fenestration_of_palatoquadrate_at_basipterygoid_articulation /  absent present, 104 'Perforate or fenestrate anterodorsal (metapterygoid) portion of palatoquadrate' /  absent present, 105 Pronounced_dorsal_process_on_Meckelian_bone_or_cartilage /  absent present, 106 Number_of_coronoids /  four_or_more three_or_fewer, 107 Preglenoid_process /  absent present, 108 Jaw_articulation_located_on_rearmost_extremity_of_mandible /  absent present, 109 Precerebral_fontanelle /  absent present, 110 'Median dermal bone of palate (parasphenoid)' /  absent present, 111 Parasphenoid /  'lozenge-shaped' 'splint-shaped' 'diamond-shaped', 112 Multifid_anterior_margin_of_parasphenoid_denticle_plate /  absent present, 113 Enlarged_ascending_processes_of_parasphenoid /  absent present, 114 Buccohypophysial_canal_in_parasphenoid /  single paired, 115 'Nasal opening(s)' /  'dorsal, placed between orbits' ventral_and_anterior_to_orbit, 116 Posterior_nostril /  separated_from_orbital_fenestra confluent_with_orbital_fenestra, 117 Olfactory_tracts /  'short, with olfactory capsules situated close to telencephalon cavity' 'elongate and tubular (much longer than wide)', 118 'Prominent pre-orbital rostral expansion of the neurocranium' /  present absent, 119 'Pronounced sub-ethmoidal keel' /  absent present, 120 Internasal_vacuities /  absent present, 121 Discrete_division_of_the_ethmoid_and_more_posterior_braincase_at_the_level_of_the_optic_tract_canal /  absent present, 122 Position_of_myodome_for_superior_oblique_eye_muscles /  posterior_and_dorsal_to_foramen_for_nerve_II anterior_and_dorsal_to_foramen, 123 Endoskeletal_intracranial_joint /  absent present, 124 Spiracular_groove_on_basicranial_surface /  absent present, 125 Transverse_otic_process_ /  present absent, 126 Jugular_canal /  'long (invested in otic region along length of skeletal labyrinth)' 'short (restricted to short portion of region of skeletal labyrinth, or anterior to it)' 'absent (jugular vein uninvested in otic region)', 127 Spiracular_groove_on_lateral_commissure /  absent present, 128 Subpituitary_fenestra /  absent present, 129 Supraorbital_shelf_broad_with_convex_lateral_margin /  absent present, 130 'Orbit dorsal or facing dorsolaterally, surrounded laterally by endocranium' /  present absent, 131 Eyestalk_attachment_area /  absent present, 132 Postorbital_process /  absent present, 133 Canal_for_jugular_in_postorbital_process /  absent present, 134 Series_of_perforations_for_innervation_of_supraorbital_sensory_canal_in_supraorbital_shelf /  absent present, 135 Extended_prehypophysial_portion_of_sphenoid /  absent present, 136 'Narrow interorbital septum, with outer walls in contact along midline forming a single sheet.' /  absent present, 137 'The main trunk of facial nerve (N. VII)' /  elongate_and_passes_anterolaterally_through_orbital_floor_ 'stout, divides within otic capsule at the level of the transverse otic wall', 138 'Course of hyoid ramus of facial nerve (N. VII) relative to jugular canal' /  'traverses jugular canal, with separate exit in otic region' 'intersects jugular canal, with exit through posterior jugular foramen', 139 'Glossopharyngeal nerve (N. IX) exit' /  foramen_situated_posteroventral_to_otic_capsule_and_anterior_to_metotic_fissure through_metotic_fissure, 140 Relationship_of_cranial_endocavity_to_basisphenoid /  endocavity_occupies_full_depth_of_sphenoid enodcavity_dorsally_restricted, 141 Subcranial_ridges /  absent present, 142 Ascending_basisphenoid_pillar_pierced_by_common_internal_carotid /  absent present, 143 Canal_for_lateral_dorsal_aorta_within_basicranial_cartilage /  absent present, 144 Entrance_of_internal_carotids /  through_separate_openings_flanking_the_hypophyseal_opening_or_recess through_a_common_opening_at_the_central_midline_of_the_basicranium, 145 Canal_for_efferent_pseudobranchial_artery_within_basicranial_cartilage /  absent present, 146 'Position of basal/basipterygoid articulation' /  same_anteroposterior_level_as_hypophysial_opening_ anterior_to_hypophysial_opening posterior_to_hypophysial_opening, 147 ' Articulation between neurocanium and palatoquadrate posterodorsal to orbit (suprapterygoid articulation)' /  absent present, 148 Labyrinth_cavity /  separated_from_the_main_neurocranial_cavity_by_a_cartilaginous_or_ossified_capsular_wall skeletal_capsular_wall_absent, 149 'Basipterygoid process (basal articulation) with vertically oriented component' /  absent present, 150 Pituitary_vein_canal /  dorsal_to_level_of_basipterygoid_process flanked_posteriorly_by_basipterygoid_process, 151 'External (horizontal) semicircular canal' /  absent present, 152 Sinus_superior /  absent_or_indistinguishable_from_union_of_anterior_and_posterior_canals_with_saccular_chamber present, 153 'External (horizontal) semicircular canal' /  joins_the_vestibular_region_dorsal_to_posterior_ampulla joins_level_with_posterior_ampulla, 154 Horizontal_semicircular_canal_in_dorsal_view /  medial_to_path_of_jugular_vein dorsal_to_jugular_vein, 155 Lateral_cranial_canal /  absent present, 156 'Trigemino-facial recess' /  absent present, 157 Posterior_dorsal_fontanelle /  absent present, 158 Shape_of_posterior_dorsal_fontanelle /  approximately_as_long_as_broad 'much longer than wide, slot-shaped', 159 Synotic_tectum /  absent present, 160 Dorsal_ridge /  absent present, 161 Shape_of_median_dorsal_ridge_anterior_to_endolymphatic_fossa /  'developed as a squared-off ridge or otherwise ungrooved' bears_a_midline_groove, 162 Endolymphatic_ducts_in_neurocranium /  posteriodorsally_angled_tubes tubes_oriented_vertically_through_median_endolymphatic_fossa, 163 Position_of_hyomandibula_articulation_on_neurocranium /  'below or anterior to orbit, on ventrolateral angle of braincase' 'on otic capsule, posterior to orbit', 164 Position_of_hyomandibula_articulation_relative_to_structure_of_skeletal_labyrinth /  anterior_or_lateral_to_skeletal_labyrinth at_level_of_posterior_semicircular_canal, 165 Hyoid_arch_articulation_on_braincase /  single double, 166 Branchial_ridges /  present reduced_to_vagal_process 'absent (articulation made with bare cranial wall)', 167 Craniospinal_process /  absent present, 168 Ventral_cranial_fissure /  absent present, 169 Basicranial_fenestra /  absent present, 170 'Metotic (otic-occipital) fissure' /  absent present, 171 Vestibular_fontanelle /  absent present, 172 Occipital_arch_wedged_in_between_otic_capsules /  absent present, 173 'Spino-occipital nerve foramina' /  'two or more, aligned horizontally' 'one or two, dorsoventrally offset', 174 Ventral_notch_between_parachordals /  present_or_entirely_unfused absent, 175 Parachordal_shape /  'forming a broad, flat surface as wide as the otic capsules' mediolaterally_constricted_relative_to_the_otic_capsules, 176 'Stalk-shaped parachordal/occipital region' /  absent present, 177 Paired_occipital_facets /  absent present, 178 Size_of_aperture_to_notochordal_canal /  much_smaller_than_foramen_magnum 'as large, or larger, than foramen magnum', 179 Canal_for_median_dorsal_aorta_within_basicranium /  absent present, 180 'Hypotic lamina (and dorsally directed glossopharyngeal canal)' /  absent present, 181 Macromeric_dermal_shoulder_girdle /  present absent, 182 Dermal_shoulder_girdle_composition /  'ventral and dorsal (scapular) components' ventral_components_only, 183 'Shape of dorsal blade of dermal shoulder girdle (either cleithrum or anterolateral plate)' /  spatulate pointed, 184 Dermal_shoulder_girdle_forming_a_complete_ring_around_the_trunk /  present absent, 185 Pectoral_fenestra_completely_encircled_by_dermal_shoulder_armour /  present absent, 186 Median_dorsal_plate /  absent present, 187 'Posterior dorsolateral (PDL) plate or equivalent' /  absent present, 188 'Pronounced internal median keel on dorsal  shoulder girdle (i.e., crista of median dorsal plate)' /  absent present, 189 Crista_internalis_of_dermal_shoulder_girdle /  absent present, 190 Scapular_infundibulum /  absent present, 191 Scapular_process_of_shoulder_endoskeleton /  absent present, 192 Ventral_margin_of_separate_scapular_ossification /  horizontal deeply_angled, 193 Cross_sectional_shape_of_scapular_process /  flattened_or_strongly_ovate subcircular, 194 Flange_on_trailing_edge_of_scapulocoracoid /  absent present, 195 Scapular_process_with_posterodorsal_angle /  absent present, 196 Endoskeletal_postbranchial_lamina_on_scapular_process /  present absent, 197 Mineralisation_of_internal_surface_of_scapular_blade /  mineralised_all_around 'unmineralised on internal face forming a hemicylindrical cross-section', 198 Coracoid_process /  absent present, 199 Procoracoid_mineralisation /  absent present, 200 Fin_base_articulation_on_scapulocoracoid /  'deeper than wide (stenobasal)' 'wider than deep (eurybasal)', 201 Pectoral_fin_articulation /  monobasal polybasal, 202 Number_of_basals_in_polybasal_pectoral_fins /  three_or_more two, 203 Branching_radials_in_paired_fins /  absent present, 204 Number_of_mesomeres_in_metapterygial_axis /  five_or_fewer seven_or_more, 205 Biserial_pectoral_fin_endoskeleton /  absent present, 206 Perforate_propterygium /  absent present, 207 Filamentous_extension_of_pectoral_fin_from_axillary_region /  absent present, 208 Pelvic_fins /  absent present, 209 Pelvic_claspers /  absent present, 210 Dermal_pelvic_clasper_ossifications /  absent present, 211 Pectoral_fins_covered_in_macromeric_dermal_armour /  absent present, 212 'Pectoral fin base has large, hemispherical dermal component' /  absent present, 213 Dorsal_fin_spines /  absent present, 214 Anal_fin_spine /  absent present, 215 Paired_fin_spines /  absent present, 216 Median_fin_spine_insertion /  'shallow, not greatly deeper than dermal bones/scales' deep, 217 Intermediate_fin_spines /  absent present, 218 'Fin spine cross-section' /  Round_or_horseshoe_shaped 'Flat-sided, with rectangular profile', 219 Intermediate_spines_when_present /  one_pair_ multiple_pairs, 220 Prepectoral_fin_spines /  absent_ present, 221 Fin_spines_with_ridges /  absent present, 222 Fin_spines_with_nodes /  absent present, 223 Fin_spines_with_rows_of_large_retrorse_denticles /  absent present, 224 Expanded_spine_rib_on_leading_edge_of_spine /  absent present, 225 Spine_ridges /  converging_at_the_distal_apex_of_the_spine converging_on_leading_edge_of_spine, 226 Synarcual /  absent present, 227 Series_of_thoracic_supraneurals /  absent present, 228 'Number of dorsal fins, if present' /  one two, 229 Posterior_dorsal_fin_shape /  'base approximately as broad as tall, not broader than all of other median fins' 'base much longer than the height of the fin, substantially longer than any of the other dorsal fins', 230 Basal_plate_in_dorsal_fin /  absent present, 231 Branching_radial_structure_articulating_with_dorsal_fin_basal_plate /  absent present, 232 Anal_fin /  absent present, 233 Basal_plate_in_anal_fin /  absent present, 234 Caudal_radials /  extend_beyond_level_of_body_wall_and_deep_into_hypochordal_lobe radials_restricted_to_axial_lobe, 235 Supraneurals_in_axial_lobe_of_caudal_fin /  absent present, 236 Epichordal_lepidotrichia_in_caudal_fin /  absent present, 237 Enamel_and_pore_canals /  enamel_absent_from_inner_surface_of_pores enamel_lines_portions_of_pore_canal, 238 'Canal-bearing bone of skull roof extends far past posterior margin of parietals.' /  no yes, 239 'Pineal eminence (in taxa lacking pineal foramen)' /  absent present, 240 Position_of_anterior_pitline /  on_postparietal_ on_parietal_, 241 Opening_in_dermal_skull_roof_for_spiracular_bounded_by_bones_carrying_otic_canal /  absent present, 242 Median_skull_roof_bone_between_postparietals /  absent present, 243 Westoll_lines /  absent present, 244 Preoperculosubmandibular /  absent present, 245 Hyomandibula /  imperforate perforate, 246 Urohyal_shape /  absent vertical_plate, 247 'Maxilla (in taxa with marginal jaw bones)' /  present absent, 248 Length_of_dentary /  constitutes_a_majority_of_jaw_length half_the_length_of_jaw_or_less, 249 Labial_pit /  absent present, 250 Prearticular_symphysis /  absent present, 251 Mandibular_sensory_canal /  extends_through_infradentaries extends_through_infradentaries_and_dentary, 252 Extensive_flange_composed_of_prearticular_and_Meckelian_bone_that_extends_beyond_ventral_edge_of_outer_dermal_series /  absent present, 253 Posterior_coronoid /  similar_to_anterior_coronoids forms_expanded_coronoid_process, 254 Retroarticular_process /  absent present, 255 Inturned_medial_process_of_premaxilla /  absent present, 256 Anteriorly_directed_adductor_fossae_between_neurocranium_and_skull_roof /  absent present, 257 Vomerine_fangs /  absent present, 258 Number_of_dermopalatines /  multiple one, 259 Entopterygoids /  separated contact_along_midline, 260 Rostral_tubuli /  absent present, 261 Position_of_anterior_nostril /  facial at_oral_margin, 262 Posterior_nostril /  facial at_margin_of_oral_cavity palatal, 263 'Three large pores (in addition to nostrils) associated with each side of ethmoid' /  absent present, 264 Ventral_face_of_nasal_capsule_in_taxa_with_mineralized_ethmoid /  complete fenestra_ventrolateralis entire_floor_unmineralized, 265 Size_of_profundus_canal_in_postnasal_wall /  small large, 266 Paired_pineal_and_parapineal_tracts /  absent present, 267 Posterior_of_parasphenoid /  restricted_to_ethmosphenoid_region extends_to_otic_region, 268 Endoskeletal_spiracular_canal /  open partial_enclosure_or_spiracular_bar complete_enclosure_in_canal, 269 Barbed_lepidotrichial_segments /  absent present, 270 'Relative position of jugular groove/canal and hyomandibular articulation ' /  hyomandibula_dorsal_ hmd_ventral_ hmd_straddles, 271 Optic_lobes /  narrower_than_cerebellum same_width_or_wider_than_cerebellum, 272 Crus_commune_of_anterior_and_posterior_semicircular_canals /  dorsal_to_endocranial_roof ventral_to_endocranial_roof, 273 Cranial_cavity_and_labyrinth /  widely_spaced closely_spaced, 274 Horizontal_semicircular_canal /  obiquely_oriented horizontally_oriented, 275 Supraotic_cavity /  absent_ present, 276 Pelvic_girdle_with_substantial_dermal_component /  present absent, 277 Pelvic_fin_spine /  absent present, 278 Pelvic_fin /  monobasal polybasal ; 
	MATRIX
	Galeaspida         0-100--00-0---??10-00010010?3{0 1}1-100-00?-0--0{0 1}0-?--?0----?0---0----00---0--??---------------??-00------------00----0?00000?0--0-000?-?-000--0-?-----0??00?-000----00-00?0000-0??-0??------------?--?0----?------0----???-?-?------0??-?-0????--------??-------------0---0-0-0?-??0?0---
	Osteostraci        0-00{0 1}0-1100?001000-0??01?010300-100-000-00-000-?--?1----?0---0----00---0--??---------------??-00------------00----0?000-000--0-000?-?-000--0-?-----0??00--000----00-00?0000-???-001-00-0{0 1}--000??--?0-1000-0-0-00--00?0{0 1}-0--0-----0?10??1???---------??-------------0---0-0-0--?????---
	Acanthodes         0-000--0121?001100-0011001010--01-10{0 1}??-----0?-----10---00--2112--000--11?000---------00---?--11111-0101--10?0----1??1????01120?01?1001??-???10100110011000110010011020101?000100?001---------1010010011101000010-00111101-010010000-101?00---------0--------0-----???-0??-0-1?????-1?
	Akmonistion        10000--012?01-0?-0-0--??1202---?1-?21-------?------0----?0--30----000--1?0?011101100-000---?--11011-0?00--?010----1?01000?01020011?110101-1?0?11?11?001????11011011102000100?100011?1---------1-00110111101100111000100100-0000??0010100-01---------0--------0-----???--??-0-1?????-01
	Austroptyctodus    0-00????1??-??1??0-?1-01?0??-11?0?--100?110010??-20?----?--1?0----??11-000??1-??0-----10--0?--00101-0-??--00?0--?-???10???0??????01???0???????0????????????????--?0-???????0?0001???00101100000----1-10????????111001010?0?0000--10?1??????-??1-0?-?0?-------0-?---????-??-??-?????0??
	Bothriolepis       0-100--00-?---?-?--------?1?300?00--00000000-0??-00110-----1-0----0010-0????1100----?010--0?--0000010-??0-0??0--?-0??0???????????0?????????????????0???????????--?0-????????????????00000110110????1--00?-???-00--11000-0--0-----0?00??0???--?-?0?-???-------?-0---???0-????--?????---
	Brachyacanthus     0-00?--?????00?????0?????11???-?1?000??-?---??-----10---?1--010000?00--???????--?-----00---?--?????-????--????????1??1??????????????????????????????????????????????????????????????01--1-----1010010?0???????01??00111010111100?0?10??1???-?-??----??---?--????????????????-??????-1?
	Brindabellaspis    0-000--01?????10?0-000100???301?00--?000100000??-00??????--?-???????10????????????????????????0?????0???????0???-?0??0001000-0-0001-?-0000-0-0100?00??1000000-?--00-?110000-0?00?00?000?????000----1-10????????????0??1????0-?---???????????-?--0?-????????????0???0---?-0?0?-0?0?????
	Brochoadmones      0-100--0100?001010-00011010100-01-100??----???-----00---00--10----000--?????11??1000-000---?--?????-????--????????10?1??????????????????????????????????????????????????????????????1---------??????-?-???????010-0011111011111000?10??1???---------??---?--?????-????-?????-??????-1?
	Buchanosteus       0-000--01?????10?0-0??100???30-?00--0011111000??111110--0--1-0----0010-?????10??----1010--1?--1100010-??0-?001{0 1}0?01?0100100000010111?00010-000000?00??100000???--010?110000-00001?0-000001?100?0?--1?1?????????????00?1??-?000---???????????-?--0?-????-???????0??-0??02??00?0??0?????
	Campbellodus       0-00??????????1??0-?1-0100??-11?0?--100?110010??-20?----?--1?0----??11-000??1-??0-----10--0?--00101-0-??--00?0--?-???????????????0?????????????????????????????--?0-?????????0?010??0000110000???--1-?0????????111001010?0?00-0--10??????1????--0?-???----?--?-?---????-??-??-?????001
	Cassidiceps        0-00???0????00???0-00110?10100??1?00???----??0-----1??-???--?111?1??0--?????0???------0?---?--1????-????--????????10?1??????????????????????????????????????????????????????????????1---------11??????????????01??001110111010010??1???1???-?-?-----??---?--?????-??????????-??????-1?
	Cheiracanthus      0-000--01211001100-0011001010--?1-101?-----???-----1----?0--?11111000--?????0---------00---?--11011-0001--10?0--?-1??1???????????????????????????01?????????????????????????????????1---------1110010?1???????010-00111101-0100100?001?11??---------??-------0-?---???--??-?-??????-1?
	Cheirolepis        0-001101120-0110011100100110111100--010-{0 1}110000003?110--0-00-1100111101?????11?00---00110110101101100?100?00?1100010?100?????????1????10???????0?0??00?????????--???0??1??????????0?0011100-00?????1???1101000010-00000-0--0-----0?00??1???1010-10-00?00001000?00?0?0000??0100?????10?
	Chondrenchelys     1?10????1???1-0?-0-00?????0??--?1??01-------?------0----?0--30------0--0????11??1000-000--0---????1-1?-0--1100----1?10??0?0?120001?11?10??-???0?????????????0--0-11??200-000?100??0-1---------1-00110100111010011000000-0--0-----000-0-0-??-?-------??-------0-----???-???-0-??????-01
	Cladodoides        1010??????????????????????????????????????????????????????-?????????????????1???11??-000--??--11011-0?00--??10----1?0??00?001200011111101-100011111100110001110101110200010101000101????????????????????????????????????????????????????????????-?-?????-----0???-?????-?0-0?100010-??
	Cladoselache       1010????12??1-1000-0--???20?---?1??01-------??-----0----?0--?0----000--110??11??1100-000---?--11011-0000--?0?0----1??1000?0?12?011?1101??-??0?11?11?????????1??10?110200010??1000?1?1---------1-0011010110100001100010010?-0?00??0000??0-01-----1---0?-------0-----???--??-0-??????-01
	Climatius          0-000--0100?001?10-0000101013--?1?000?0----?00-----10---?1--?10000000--?????11??1001-000---?--11011-0?00--10?0--?-???1??????????????????????????????????????????????????????????????01--1-----1000010?????????01??0011101011110000?10??1???-----1---??-------0-----???--??-?-??????-1?
	Cobelodus          1010????1???1-???0----????0?---?1??01-------??-----0----?0--?0----000--1?0??11??1100-000--??--11011-0?00--1010----1??1?00?011200011110111-1100111111001100011111011??2000100010001111---------1-00110111101100111000000-0?-0---??00010-0-01-----1---0?-------0-----???--?0-0-111100-??
	Coccosteus         0-00??????--?-??????--??-?--300?0?--0011111100??111?10--0--1-0----??11-0????11??0---1010--1?--11???1????0-00?100011??1?????????????????????????????????????????--?1?????????????????0000011100?0?--1????10????01??00001-0--001---1001?01?10--?1-0?-???-------??0-?-???0-??0?-??????101
	Cowralepis         0-00???????????????0--????--201?00--11111-0?00??-10?----?--0?0-???0011-00?0010??0---1010--1?--11????????0-0??10000?????????????????????????????????????????????--?1??????????0111?0?00001110?0????????01???????11000001-00-00??--100--?0-10-??1-0?--?--------?????-???0-??0?-??????10?
	Culmacanthus       ?-00????????00???0-001100101100?1?100??-?---??-----?10--?0---0----??0--?????0--??--?--?0--??--1?????????1???????-??0?1??????????????????????????????????????????????????????????????01--------10?0?10?0???????010-00111100-010010??10??1???-?------???-------?-??--?000?????-??????-1?
	Debeerius          1?10----12??1-0?-0----???-02---?1??01-------0------0----?0--30----000--01010111?1100-000---?--??001-0?00--?100--?-1?10??0?0?1?0?01?1?-1???-???0?1?0????????11010-11?0200?0?0?100????1---------1-00110101111010011?0010010?-0101--0011100100---------0--------0-----???-???-?-1?????-0?
	Dialipina          0-??10-01?1?00?0?1111-01?11?10??00--01?-111?00010???0-?-????-??????1??0?????11?00--?00?1?0??0???????????0?????????1??1?????????????????????????????????????????--???????????????????00111??-??????????????????01??00??0?0?-0--?????10??1???-000-10-???000??-??????????0?????-???????0?
	Dicksonosteus      0-0?0--011????1??0-01-????1??00?00--0011111000??000110--0--1-0----0010-0????10?????-1010--1?--1100010-??0-?00100001?0100100001010111000010-000000?00??1000000----010?11000000?00??0-000001100000?--1-101??????????000?1-?0?001---1????????????1-0?-???-------?-00--0??02?000?0????????
	Diplacanthus       0-100--0101?001100-001100101?--01?000?--?---?------00---?0--20----00??-?????00--------10--??--?????-????0-???????????1??????????????????????????????????????????????????????????????00--1-----110100001???????010-0011111000100100?10101???---------??-------?-?---???-???-?-??????-1?
	Doliodus           10?0????12????10?0-0??????0?---?1??0?-------?------?0---??--?0----000--1??0011101000-000---?--11011-0???--??10----1?010?0?0012?010?11010?-??1?11?{0 1}1?00???0??11010?11020001000?000?0?1---------1-0????1?1101???0???001?1?101111000???????????--------?--------?-----???--??-0-??????-1?
	Entelognathus      0-0??????????????0-?????????10?000--01?-11000-??-0?110--1-00-1100-?11100????00??0----?11?0?00-11000100000????0----1??100??000100?1?1??00????0?0?000????????????--?1?02100?0??1000?1?00000110?0????????????????????????1????00000-????????????00-0?-???00001?-0??---???0????0?0????????
	Eurycaraspis       ?-?0????????????????????????310?00-??1?-110100??-1????????-1-??????????0??????????????????????????????????????????1?????????????01?????????????????????????????--???????????????????0000011000?????????????????????0??1????001?0??????????????0?0?-????????????????????????????????-??
	Eusthenopteron     0-010--0120-011020-01-010100310001--010-011001000--111010-10-11001111000111111100---011110100111011001000100011010101100011101000100--1011010100001111111100101--?1012011110111001000001100-000------0000-100-010-00000-0--0-----01101011101-0-?00-01100000000001100020100010200111100
	Euthacanthus       0-00???0100?001?00-0011101010--01?100?--?---?---0?-10---00--111111000--?????01--------00---?--1????-????--???0--?-???1??????????????????????????????????????????????????????????????01--------1110011?????????010-0011101011100100?10??1???---------??-------0-----???-???-?-??????-1?
	Gemuendina         ?-0?????????1-???0-000???20?30??{0 1}0000???011?00??0-?110--?0-?-0--?-0010-0????10??----1?10--0?--?0?0010-?-0-????????0??1??????????-1?????????????????????????????--?1??2?????????01???00?0110??0???????1000-1???010-00001-0--001---1?-???0???-??0?0?--??--??--?0????-????0???0-???????0?
	Gladiobranchus     0-000--0121?001100-0011001013--?1?000??-1---?------00---?0--210001000--?????0---------?0---?--?????-????1-???????????1??????????????????????????????????????????????????????????????1---------110100010???????010-00111110?111010??10??1???---------??-------0-----???-???-?-??????-1?
	Glyptolepis        0-01???012?-011??0-01-000100311001--010-111001110-?011100-10-110010110001111111010110111101001110111010001000110101011010?1101000101-010???101?0?01?10?????0??????1?1??11???????????00011000000------0010-111-010-00000-0--0-----011011111?1-01100-1100000000000110?0001110002?????100
	Gogonasus          0-0110-112?-011020-01-010??0010001-0010-011001000--111010-10-11001?1100?1?1111100---011110100111011001000100011000101100011101000100--1011010100001111111100100--01012011110111001000001100-000------0000-100-0???00?????????????0??????????00-10000110000?000001101020101000200111???
	Guiyu              0-0111-?1???011001001-0101101???00--01?-011001000???10--?-0?-1100111100?????11??1?11001101110111????0???000001000010?1010?1?????01?11?0?1????????0?????????????--??????1????????????00111100000--?-1???1???????1??001?1000-010000??10??1???1?0--00-0??000??0000?????0000??0????????01?
	Gyracanthides      0-000--?1{0 2}?0??1010-000?11?01???????????-?-????----??0---??--?0--?-000-?????????????-??00??-?--?????-?????-??????????????????????????????????????????????????????????????????????????01-----?--1000?1111????????1??00111100?011001??10??1???-???????????????????????????????????????-1?
	Hamiltonichthys    1?10????12??1-0?-0-000?11201---?1?110-------?------00---?0--?0----000--1???011??1100-000---?--11001-0?0?--1?10----1??110??00????01?11?10??-??????1??????????11?01?1??2000001??000???1---------1-0011010?10100001100010010?-0101??0010111101-?-------0--------0-----???--??-0-1?????-0?
	Helodus            10100--012?0?01??0-001111?0?---?1?10?-------?------00---?0--?0------0--?????110-1100-?00------?--?1?1???--1110----1??1000?00???001???01?????0?100???????????0-?0-????200-00??1?00?1?1---------1??001???111100?01??00100100-00000-1?11100???---------??-------0-----???-???-0-1?????-0?
	Homalacanthus      0-00???0????00??00-0011001010--01?101?--?---?------1----00--2112--000--?????0---------00---?--11011-0001--?0?0--?-1??1??????????01????1??????????01???????????????1????10?????1?????1---------1110010?1???????010-00111101-0100100?0-??1?0?-?-------??-------0-----???--??-?-???????1?
	Howqualepis        0-?????????-01?0?1111-010110111101--010-0110000103?110--?-00-1100111101??1??11??101100110111101101100?1?0000?1110011?10???010?10?1?1??1??????????0?????????????--?1?02?1011???10??0?0011100-00?-???1??01101001010-00000-0--0-----??0-??1?1?0?1-010-00?000010000?0?0?0000??0?00?????10?
	Incisoscutum       0-000--011?-??---------?----300?00--0011011100??111?10--0--1-0--?-0011-0??0?110--?--1010--1?--1110010???0-?0?100011?010?1????????1????00???0???????????????????--?1?????????????????000-0111000???????0110???0?11000000-0--0-----10??0-????--?--0?-???-------?????-???0-??0?-??????101
	Ischnacanthus      0-00???012??00?100-0011001013--01?100---?---?------00---00--111111000--??0??11??10111010--0?--11011-01000-10?0--?-???1????????????????????????????????????????????1?0???????????????1---------1110011?1???????010-00111101-0100100?10??1???---------0?-------0-----???--??-?-??????-01
	Jagorina           0-000--????????????0????????3???{0 1}000????011?00??0-?110--??-0-0-???0010?0????10??----1?10--0?--?000010-?-?-0?00----0????01?000000-111--0010-00?????00??100100??---010?21000000000100-0000110000???00??100??????????000?1-?-?001---1????????????0-0?--0--------?-0---0??00?0-0-0??0?????
	Janusiscus         0-00???0????????????????????100?00-??1--?110000?0??????????????????????????????????????????????1????0????????0----?????0??0001000111?010?1??1?0100??001??1??0-?--01002000?000010010???????????????????????????????????????????????????????????--??-????????????0???????????1?0????????
	Kathemacanthus     0-10???01???001010-00001?1013--?1?10??--?---?------00---?0--?0----000--1????0---------0----?--110?1-0???--00??????1??1??????????0????0??????????????????????????????????????????????1---------1?????-10???????01??0011111011100{0 1}00010??1???-?-------??-------0-----???-?????-??????-1?
	Kentuckia          0-011??01????????11110??????111101--01?-0110000003??10--0-00-11001?11010????11??0---0?1101101011011001100??0011?1?111100010101100101?01111010100000100111111100--?10021101101110011000???????0????????????????????????0??-???????????????????1?010-0??00001000?0??0?0000?002?011110???
	Kujdanowiaspis     0000???0??????1??0-010?1?010300000-00011011000??00?110--0--0-0----0010?0????10??????1?1??-1???11????????????0100001?0100100001010111000010-000000?00??10?0000----010?11000000000100-0000011000???????1?1??????????00??1?00-001?--???????????-?0-0?-???-----?-??0?--???-2?000?000000???
	Latviacanthus      0-0????01????0???0-00??1???1?--?????????????????-???0---00-?210001000-??????110-1002-000?-??--1??11-0???--00????????????????????????????????????????????????????????????????????????1----?----1??001101???????0???00??1?1?1010?10????????????-????--??---?---0-?????????????-??????-1?
	'"Ligulalepis"'    0-01???0????????????????????110?00--?1?-??10000?0???????????-???????10?????????????????????????1????0????????????-1?0100010?011?0111?010110?0??000010011?1?1100--0100201?1?????????????????????????????????????????????????????--????????????0?-0?-????????????0???0?0?0???0?0????0???
	Lunaspis           ?-000--00-?????????01-???01?211?00?-00?1010?10??-0?1??--?--0-0----????-0??????????????0??-????0????????????????????????????????????????????????????????????????--??????????????11???0000111??0????????????????0?????001-0?-011-00???-??0???-??1-0?--????????????????????????????????0?
	Lupopsyrus         0-000--010??1-00-0-0000?12013?-?1?10??--?-?-0------0??-???--01000?000???????0?------?-00--??--?????-????--??????????????????????????????????????????????????????????????????????????1---------10??????1???????010-0011111011110010?10??1???---------??-------?----????-?????-??????-1?
	Macropetalichthys  0-000--011??????????????????311?00--?001110?10??-00?-?-??-?0-????????0????????????????????????00????0???????00----1?1000??00-1-0001??-0000-0-01-1?0???10?000?----00-?110000-?001100-000???????????????????????????????1??0??01?--?????????????0?0?-????????????0???0??00?0-0?-????????
	Mesacanthus        0-000--012?????????001?0010100-?10001?--1---?------1----?0--011101000--?????0---------00---?--11?11-0??0--???0--?-1??1???????????????????????????0??????????????????????????????????1-----?---111001?0????????010-0011101100100100?0-??1???-?-?-----??-------0-?---???????-?-??????-1?
	Mimipiscis         0-011100120-011001111-010110110101-?010-0110000003?110?-0-00-1100111101?111011110---001101101011011001100000011100111100010101100101??1111010110000100111111100--01002110110101001100011100-000----1-001101001?10-00000-0--0-----0?0-0-10100-1-010-01-00001000000?00000000010000110101
	Moythomasia        0-01110?120-011001111001011011?101--01--0110000003?110--0-00-1100111101?1?1011110---001101101011011001100000011110111100010101100101??111101010000010011?111100--?10021101101?10011000111000000------001101001010-00000-0--0-----010-?-1?1?001-010-01-00001000000?0?0000??0100?????101
	Obtusacanthus      0-100--012??1-00-0-0??01?201---?1?100---?---?--0---00---?0--0?0???00??-?????10--------00---?--?????-????--???????????1??????????????????????????????????????????????????????????????1---------??????-?????????01??00111100-1110010?10??1???---?-----??---?--??-?????????????-??????-??
	Onychodus          0-010--012?-011020-01-00010031?001--010-111001000??111001--0-1100?01100??11?11101011001101010011111?01??0000?1000010?1010111???0010???001??1?1???0-1001??1?????--?1????1?11?????????001110?-000----1-0000-1??-?10-00000-0--0-----0?101011??1-0-100-00?000000001?-?0?000???0?0??????10?
	Onychoselache      1?101--?????1-1??0-0--01?-0?---?1??11-------?-?----0--?-?0--?0----000--?????11101100-000---?--??001-0?0?--?010----1??1????0??????1?1??1???????????0??????????????????2?????1????????1---------1-00110101101000011000100100-0101??0?10111100---------??-------?---?????--???0-??????-01
	Orthacanthus       1110----12?11-?????-??????0?---?1??0?-------?------0?---??--?0----000--1101?110-1100-000------11011-0100--1010----1?01100?000200010111101-1000111111001100011111011102000101010001011---------1-0011011?11111?011000100100-0??00?00--0-100?---------0?-------0---?-0??--?0-0-11011?-??
	Parayunnanolepis   0-00????????--???0-0?????11?3???00--0??00000?0??-0?110--?--?-0--?-0010-0?????0--???-???0--?--?0???????????????????0??????????????0?????????????????????????????--?0-????????????????0000011????????????0??????01??10001-0--0??---??0-??0-??-??-?0?-???-????-????????---?????--?????00?
	Parexus            0-000--010??001010-000???1013???1?000?--?---?------10---?1--?10000000--?????110-1000-000------?????-????--???0--?-???1??????????????????????????????????????????????????????????????01--1-----1110010?0???????010-0011111011111010?10??1???---?-----??-------?-?--????????-?-??????-1?
	Poracanthodes      0-000--01201??1000-00110010?3--?1?10?---?---?------?0---??--1?????000???????110-10111010--0---11011-0??00-?0?0--?-??????????????????????????????????????????????????????????????????1---------1110011?????????01??00111?01-0100100?1???1???---?-----??-------0-?---???????-?-??????-??
	Porolepis          0-0110-112?-011021001-01010001?001--010-0?10011100??11100-10-1100111100??111111010110111101001110110010001000110101011010?1101000101-?1011?1??00?01?101????0???--?101201?1????1?????0001100-000----1-000????1-010-00000-0--0-----??10??1???010110001?00000?000001?0?00011?0002?????100
	Promesacanthus     0-000--01?1?001100-00110010100-?1?001---1---?------1----?0--?11100000--?????0---------00------11?11-0???--10??????1??1????????????????????????????1?????????????????????????????????1---------111001001???????01??0011101101100100?0-??1???---------??-------0----????-???-?-??????-??
	Psarolepis         0-011111120???100101000????001??01--01?-0??0010?0???10--1-0?-???????????????11001?11001101110111????0???00000100001001010?11011?01111?0011?????0?0?1001??1??100--0100201?1?0????????001?????000???-1?00110?????????01?10?0?01000????????????00-1?00???0000?0?010????00000?00?0?????011
	Pterichthyodes     0-10???0????001??0-?1-???010300?0?--000000?0?0?--00?10-----1-0----??10-0????????--?-?-10--0---??????????0-???0--?-0??0???????????0?????????????????????????????--?0-????????????????00000110110????1--00?-???-00--11100?0?-0--?--0?0-??0???-??--0?--??-------?-?---???0???-?-??????---
	Ptomacanthus       ?-000--01?00001110-00011010130??1?000---1---0------10---?0--01?00000???1????11??100?-000------11011-0000--?0?0----1??10?0??0??????????0?????1?0000???????????????????????????000????01--------100001010???????010-0011101011110000?10??1???---------??------??---?-???-???-?-??????-1?
	Pucapampella       1010????????????????????????-?????????????????---?-???-?????????????????????11?????-?00?--?---11011-0???--?0?0----1?????0?00120001??10101-1?0?101011001?00??10010011020101?000000?0???????????????????????????????????????????????????????????------??-------0---?-???-???-0?1?0???-??
	Rhamphodopsis      0-00???????????????0?????01?-01?00--1???110010??-2??----0--1?0----0011-0??0?1-0-0-----10--00--00?0?-????--???0--?-?????????????????????????????????????????????--?0-????????????????00001-0??0?0?--1-??????????11100101000-011000??11100-11-??0-0?-???-------0-?---???????-?--?????-1?
	Ramirosuarezia     ?-??????????????????????????????????????????????????0------??????????-??????11??--?-??10--?---11???-0?0?1-0??0----?-?00?0?00110001?100?0????0?0???0?0-1??1?00--1-?10?200000?10100?0???????????????????????????????????????????????????????????????????-------0-??--???????-0??????????
	Romundina          0-0010-01{1 2}0???100??0????0???301?00-000011000{0 1}0??-2?110--0--0-????-0010???????0??????1-?0--1?-?0000010??-??0?0?????0?010?100001010111?-0000-000010100--1010000--?-010?11000000010????0000?11?000???????00???????????01?10?0?00100-???????????-??-0?-???-???????-0??-0??00?0?0?000000???
	Styloichthys       0-0111111????????1011-01????01?001--01?-0?10010?0???10--0-1?-???????????????11??1?110?11?0100??1????0???0100?110001??1010?11011?01111?10????0?0?00??0??????0???--?1?12011?00?110010?001?1???000------??10-?????????0??0??-??????????????????0011?00???0100?1?0?0??????010?00?2????????
	Tamiobatis         1110??????????1-10-000010???-???1?1??-------?------?0---??--??????00????????11??110?-000------11?11-0?00--??10----1????00?000200011111101-100011111?001??001111101110200010001000101??---?-?--????1?????????????????1??1????111??????????0??--------??-------0-----???--?0-0-1?????-??
	Tetanopsyrus       0-000--01201001100-001100100---?1?100---?---?------00---?0--00----000--?????0-------?-10--0---11001-0-00?-?0??????1??1??????????????????????????????????????????????????????????????1---------100001001???????010-00111000-0110100?10??1???---------??-------0----????-?????-??????-1?
	Tristychius        1010???01???1-1??0-0--???-0----?1??01-------?------0----?0--?0----000--1?0??11??1100-000------01001-0?0?--1010----1?01000?00120001?110101--?0?01?-0?001???????11111??200000?11000?0?1---------1-0011010?101100011000100100?0101??0010111100-?-------0?-------1-----???--??-0-1?????-01
	V_waynensis        0-00?????????????0-0?????1013???1?000---?---?------?0---??--?1?000000--?????11??1?0?-000------?????-?????-??????????????????????????????????????????????????????????????????????????01-----?--10?001??1???????01??001110101111001??10??1???-?-?-----??---?--??-???-?????????-??????-??
	Yunnanolepis       0-00???01???--?????0????????300?0?--0000?000?0??-0?110-----1-0----001??0???????????-???0--0--?????????????????????0??????????????0?????????????????????????????--?0-????????????????0000011011?????1??????????????10??1??-?001--???????????-??0-0?-????????-??????????0??????-????????
	Meemannia          0-0?111112??????????????????011?00-?01--011000000--?????????-???????????????11?00---0011???0????????????0?00??????1???????0?01????????????0????????1??11?11?100--?10020??1?0????????????????????????????????????????????????????????????????01--?00????00??0?0?0???????????1?0?0?10???
	Youngolepis        0-0110-112??????21011-010??00?1001-001--1?1000?00--?10--??1--1100111??0?????1110????01111010?111??100???01000110{0 1}01011000?0101000100-01011010100000100110100100--?10120101101110010000011?00000------0010-?????????0??0?????????????????????1011000???0000?000011?0100010?00?2001?1???
	Powichthys         0-0110-112????1?21001-010???01??01-001--011000020--????????0-1100111100?????1110????01111?10?11101100?0001000110001011010?1101000100-01011010101000?101??1?0??????10?201111??110??00000?1??00??????????????????????0????????????????????????10-10001???000?0000?1?0000011101??????????
	Diabolepis         0-0110-112??????2???????????01??01-?01--111000?20--?????????-???????????????11100---10111-100-110?100?000-00?1101010?1000?0101?0010???10???10?????????????????????1????1?1?0????????????????????????????????????????????????????????????????1011011????11100-00?0?0101010?0???????????
	Dipterus           0-0110-112?-011020-01-00010001?001-001--{0 1}11000000--011100--0-1100101100?????11100---1011?-?00-11-?101--00-00011-001-10000?0001-0-10---1010-1??000-11--1101010--10010020000000110010-00011000000------00?0-?11-010-00000-0--------011011111?110010111??111100-0?1??11120200100?0001?10?
	Diplocercides      0-01???????-0110?0-01-000100{1 3}11001-001--1-1001110--?11000--0-1100-01100????111?00---00111-?00011111?0?0000000110001011000?1001000101001011?10100001100110100???--01010011000??1??10-0001100??0?????????????????10-00000-0--------0010??1?111-00000-01011000111?0??0???10000012????010?
	Miguashaia         0-01???????-?110?0-01-000100{1 3}1?000-001--1-1?01120--111000--0-1100-?1100?????11?00---0011?-?0001??11?????0?00?11?001??0??????????????????????????????????????????????????????????????0011100000????????????????010-00000-0--------??10??1?1?1-00-00-0??11000111????????1???0?1???????0?
	Uranolophus        0-0110-112?-011021001-00011001?000-001--1-10000?0--?11???-?0-11001??10?0????10--------11???00-11-?101--00-01?1100-10?0000?000?-?-1?---1?1?????0??-??--?????1??????1??2000?0??0100?0?0001100000????????????????0????00?0????????????10???????1?0-?11????11100?0????1?1202??100?????????
	Gavinia            0-01????????011??0-01-0001?0{1 3}1??0?-00??????????????11????????1??0???10??????11??10110?111??0?01??110????0?00?????????1???????????1????????????????????????????????1??????????????????????????????????????????????????0?????????????????11??1??????-?1??10????1????????1?????1?????????
	Lawrenciella       0-01????????????????????????????????????????????????????????????????????????????????????????????????0???????01101-1?11000101011001011111110101000001001111111000-?10021101100?100110????????????????????????????????????????????????????????????????????????????????????0002?011110???
	Kansasiella        0-01????????????????????????110?01-001--1-10000?1???10--0?0????????????????????????????1?1????1?01100?10????01101-1?1???010101100101101111010100000100111111100--?10021101100?1001100?1?1???00?????????????????????0??????????????????????????00?0-???0????????0?????????002?011110???
	Raynerius          0-01??????????1?21111-000??0110101-001--0-1000000--110-00-00-110011110000?1011110---0011?1?0101?011001100?00011?000?1???0?0101100101101111010?0?000100111111100--?1002110110?0100110001?1???00?????????????????????0???????0?????0???????????1-010-01-00001000?0??0???????01?000110???
	Ptyctolepis        0-011??1????????????????????110?0?--?10-??1??10?00-?????????-?????????????????????????????????????????????????????????????1?010?????????11??0?0????1??11010?100-??1-12010100?1?00100?????????????????????????????????????????????????????????0?1?0?????????????0?????????????0?0000???
	Qingmenodus        0-01????????????????????????010001--0???1-1011000???????????-???????????????111010110?11?100??11????0?????000100001001010?1?11000100-?001001?1?1?0?10011010?100--?1012011110????0100?????????????????????????????????????????????????????????001?0??1?00??????100??10000?00-?200100???
	Achoania           0-01????????????????????????010?0?--????0-1011??0???????????-???????????????11??10110?111???0???????0???000001000010?1010?1???????1??000????0??0?2??0??????????-????????????????????00?1????0?0-?????00110????????????????????????????????????-????????000100010????0000??0???????????
	Sparalepis         0-0???????????1??1010001011?1?????--????????????????????????????????????????????????????????????????????????????????????????????????????????????????????????????????????????????????0011110????????????????????100001?1000-010000??1???????????????????????????????????????????????01?

;

END;
BEGIN ASSUMPTIONS;
	OPTIONS DEFTYPE = UNORD POLYTCOUNT = MINSTEPS;
	TYPESET * UNTITLED   =  unord:  1 -  63 65 -  125 127 -  135 137 -  165 167 -  261 263 265 -  267 269 -  278, ord:  64 126 136 166 262 264 268;
TYPESET default   =  unord:  1 -  63 65 -  125 127 -  135 137 -  165 167 -  261 263 265 -  267 269 -  278, ord:  64 126 136 166 262 264 268;

END;

BEGIN NOTES;

	TEXT   CHARACTER = 8 TEXT = 'The previous formulation of this character referenced an extensive pore canal network. However, this leaves assessment of presence and absence ambiguous based on subjective interpretations of when such a network might be considered ‘extensive’. Instead, we have reformulated this character to capture those instances in which cavities connect with the outer surface of the bone via pores.Changed from ‘?’ to ‘0’ for Cassidiceps, Euthacanthus, Helodus, Homalacanthus, Ischnacanthus, Janusiscus, Kathemacanthus, Kentuckia, Latviacanthus, ‘Ligualepis’, Mesacanthus, Onychodus, Pterichthyodes, Tristychius; from ‘1’ to ‘0’ in Dialipina, Poracanthodes; from ‘0’ to ‘?’ in Guiyu, Jagorina, Moythomasia.';

	TEXT   CHARACTER = 12 TEXT = 'Changed from ‘-‘ to ‘0’ in Pterichthyodes.';

	TEXT   CHARACTER = 13 TEXT = 'Changed from ‘-‘ to ‘0’ in Pterichthyodes.';

	TEXT   CHARACTER = 18 TEXT = Changed_from_‘?’_to_‘1’_in_Styloichthys.;

	TEXT   CHARACTER = 19 TEXT = Changed_from_‘?’_to_‘0’_in_Styloichthys.;

	TEXT   CHARACTER = 20 TEXT = Changed_from_‘?’_to_‘1’_in_Styloichthys.;

	TEXT   CHARACTER = 21 TEXT = Changed_from_‘?’_to_‘1’_in_Styloichthys.;

	TEXT   CHARACTER = 23 TEXT = Changed_from_‘?’_to_‘0’_in_Styloichthys.;

	TEXT   CHARACTER = 24 TEXT = Changed_from_‘?’_to_‘1’_in_Styloichthys.;

	TEXT   CHARACTER = 26 TEXT = 'Changed from ‘-‘ to ‘?’ for Chondrenchelys.';

	TEXT   CHARACTER = 29 TEXT = 'Changed from ‘1’ to ‘3’ for Glyptolepis, from ‘3’ to ‘-‘ for Onychoselache, from ‘3’ to ‘0’ for Psarolepis. ';

	TEXT   CHARACTER = 34 TEXT = Changed_from_‘1’_to_‘0’_for_Cheirolepis.;

	TEXT   CHARACTER = 38 TEXT = 'Changed from ‘0’ to ‘-‘ for Ischnacanthus.';

	TEXT   TAXON = 2 CHARACTER = 42 TEXT = 'Surely this is broad in Osteostraci. See Janvier (1996).';
	TEXT   TAXON = 32 CHARACTER = 42 TEXT = 'Oribits are separated by canal-bearing bones.';
	TEXT   TAXON = 47 CHARACTER = 42 TEXT = No_contact_with_orbital_margin.;
	TEXT   TAXON = 48 CHARACTER = 42 TEXT = 'Looking at Dupret (2010), I''m not certain we can tell here. ';
	TEXT   TAXON = 50 CHARACTER = 42 TEXT = 'Does not span orbits according to bone limits indicated by Basden & Young (2001).';
	TEXT   TAXON = 58 CHARACTER = 42 TEXT = 'Andrews et al. (2006) argue interparietal is homologue of pineal plate.';

	TEXT   CHARACTER = 46 TEXT = 'Changed from ‘?‘ to ‘-’ for Chondrenchelys.';

	TEXT   CHARACTER = 48 TEXT = 'We have modified this character to take into account the condition in Powichthys and lungfishes (new additions to the matrix), which show more than two bones lateral to the postparietals.';

	TEXT   CHARACTER = 55 TEXT = 'Changed from ‘?‘ to ‘-’ for Chondrenchelys.';

	TEXT   CHARACTER = 56 TEXT = 'Changed from ‘?‘ to ‘-’ for Chondrenchelys.';

	TEXT   CHARACTER = 57 TEXT = 'Friedman (2007: character 152, in part).';

	TEXT   CHARACTER = 65 TEXT = 'Changed from ‘1’ to ‘0’ for Porolepis, Gogonasus.';

	TEXT   CHARACTER = 72 TEXT = Changed_from_‘?’_to_‘0’_in_Chondrenchelys.;

	TEXT   CHARACTER = 83 TEXT = 'Changed from ‘1’ to ‘0’ for Debeerius; from ‘-‘ to ‘0’ for Chondrenchelys.';

	TEXT   CHARACTER = 84 TEXT = Changed_from_‘?’_to_‘0’_for_Helodus._;

	TEXT   CHARACTER = 91 TEXT = 'Changed from ‘1’ to ‘0’ for Onychodus, Chondrenchelys. ';

	TEXT   CHARACTER = 92 TEXT = 'Changed from ‘?’ to ‘-‘ for Chondrenchelys.';

	TEXT   CHARACTER = 96 TEXT = 'Changed from ‘0’ to ‘1’ for Cheirolepis; ‘0’ to ‘?’ in Chondrenchelys, Debeerius.';

	TEXT   CHARACTER = 97 TEXT = 'Changed from ‘-‘ to ‘0’ for Debeerius.';

	TEXT   CHARACTER = 98 TEXT = Changed_from_‘1’_to_‘?’_for_Chondrenchelys.;

	TEXT   CHARACTER = 103 TEXT = 'Changed from ‘0’ to ‘-‘ for Chondrenchelys.';

	TEXT   CHARACTER = 107 TEXT = Changed_from_‘?’_to_‘1’_for_Helodus.;

	TEXT   CHARACTER = 126 TEXT = 'In the previous formulation, a ‘short’ jugular canal was described as being anterior to the skeletal labyrinth. However, most taxa with a short jugular canal have this somewhere along the length of the labyrinth rather than exclusively anterior to it. We have therefore modified the terminology to accommodate this pattern. Changed from ‘?’ to ‘2’ for Chondrenchelys.';

	TEXT   CHARACTER = 128 TEXT = Onychodus_changed_from_‘?’_to_‘0’.;

	TEXT   CHARACTER = 132 TEXT = Changed_from_‘?’_to_‘1’_for_Chondrenchelys.;

	TEXT   CHARACTER = 133 TEXT = Changed_from_‘?’_to_‘1’_for_Chondrenchelys.;

	TEXT   CHARACTER = 136 TEXT = 'The previous formulation of this character distinguished ‘narrow’ and ‘broad’ interorbital septa. This lacks precision, and is subject to differing opinions. We therefore have reformulated this character to refer to distinguish cases where the lateral walls of the braincase are separate in the orbital region from those where they join as a single sheet along the midline.';

	TEXT   CHARACTER = 146 TEXT = Changed_from_‘1’_to_‘?’_for_Debeerius.;

	TEXT   CHARACTER = 153 TEXT = Changed_from_‘1’_to_‘?’_for_Moythomasia.;

	TEXT   CHARACTER = 156 TEXT = Changed_from_‘1’_to_‘?’_for_Moythomasia.;

	TEXT   CHARACTER = 157 TEXT = Changed_from_‘?’_to_‘0’_for_Chondrenchelys.;

	TEXT   CHARACTER = 158 TEXT = 'Changed from ‘?’ to ‘-‘ for Chondrenchelys.';

	TEXT   CHARACTER = 159 TEXT = 'CChanged from ‘?’ to ‘-‘ for Chondrenchelys.';

	TEXT   CHARACTER = 162 TEXT = Changed_code_from_‘?’_to_‘1’_for_Chondrenchelys.;

	TEXT   CHARACTER = 167 TEXT = Changed_from_‘?’_to_‘0’_for_Chondrenchelys.;

	TEXT   CHARACTER = 168 TEXT = 'Changed from ‘?’ to ‘-‘ for Chondrenchelys.';

	TEXT   CHARACTER = 171 TEXT = 'Changed from ‘1’ to ‘?’ for Porolepis; ‘?’ to ‘0’ for Chondrenchelys.';

	TEXT   CHARACTER = 172 TEXT = Changed_from_‘?’_to_‘0’_for_Psarolepis.;

	TEXT   CHARACTER = 179 TEXT = Changed_from_‘?’_to_‘0’_for_Chondrenchelys.;

	TEXT   CHARACTER = 180 TEXT = 'Changed from ‘?’ to ‘-‘ for Chondrenchelys.';

	TEXT   CHARACTER = 206 TEXT = 'Changed from ‘-‘ to ‘0’ for Chondrenchelys.';

	TEXT   CHARACTER = 208 TEXT = Changed_from_‘?’_to_‘0’_for_Galeaspida._;

	TEXT   CHARACTER = 212 TEXT = Changed_from_‘?’_to_‘0’_for_Styloichthys.;

	TEXT   CHARACTER = 237 TEXT = 'Zhu and Schultze 2001; Zhu et al. 2001; Zhu and Yu 2002; Zhu et al. 2006; Friedman 2007a.Taxa that lack pore openings are coded as inapplicable for this character. ';

	TEXT   CHARACTER = 238 TEXT = New_character._;

	TEXT   CHARACTER = 239 TEXT = 'Friedman 2007a,b; Zhu et al. 2009; Giles et al. 2015b.';

	TEXT   CHARACTER = 240 TEXT = 'Cloutier and Ahlberg 1996; Zhu and Schultze 2001; Zhu et al. 2001; Zhu and Yu 2002; Zhu et al. 2006; Friedman 2007a.';

	TEXT   CHARACTER = 241 TEXT = 'Friedman 2007a; Zhu et al. 2009; Giles et al. 2015b';

	TEXT   CHARACTER = 242 TEXT = 'Cloutier & Ahlberg, 1996; Zhu et al. 2001; Zhu and Yu 2002; Friedman 2007a.';

	TEXT   CHARACTER = 243 TEXT = 'Zhu et al. 2001; Zhu and Yu 2002; Friedman 2007a.';

	TEXT   CHARACTER = 244 TEXT = 'Cloutier & Ahlberg, 1996; Zhu et al. 2001; Zhu and Yu 2002; Friedman 2007a.';

	TEXT   CHARACTER = 245 TEXT = 'Friedman 2007a; Zhu et al. 2009; Friedman & Brazeau 2010; Xu & Gao 2011; Zhu et al. 2013; Brazeau & Friedman 2014; Xu et al. 2014; Giles et al. 2015b.';

	TEXT   CHARACTER = 246 TEXT = Modified_from_Friedman_2007a.;

	TEXT   CHARACTER = 247 TEXT = 'Cloutier & Ahlberg, 1996; Zhu & Yu 2002; Friedman 2007a; Giles et al. 2015b.';

	TEXT   CHARACTER = 248 TEXT = 'Cloutier & Ahlberg, 1996; Ahlberg & Johanson 1998; Zhu et al. 2001; Zhu & Yu 2002; Zhu & Ahlberg 2004; Friedman 2007a; Zhu et al. 2009; Giles et al. 2015b.';

	TEXT   CHARACTER = 249 TEXT = 'Cloutier & Ahlberg, 1996; Zhu et al. 2001; Zhu and Yu 2002; Friedman 2007a.';

	TEXT   CHARACTER = 250 TEXT = 'Zhu et al. 2001; Zhu and Yu 2002; Friedman 2007a.';

	TEXT   CHARACTER = 251 TEXT = 'Patterson 1982; Cloutier & Ahlberg 1996; Coates 1999; Schultze & Cumbaa 2001; Zhu & Schultze 2001; Zhu et al. 2001; Zhu & Yu 2002; Cloutier & Arratia 2004; Zhu et al. 2006; Friedman 2007a; Zhu et al. 2009; Zhu et al. 2013; Giles et al. 2015b.';

	TEXT   CHARACTER = 252 TEXT = 'Friedman 2007a; Zhu et al. 2009.';

	TEXT   CHARACTER = 253 TEXT = 'Cloutier & Ahlberg 1996; Ahlberg & Johanson 1998; Zhu & Ahlberg 2004; Daeschler et al. 2006; Long et al. 2006; Giles et al. 2015b.';

	TEXT   CHARACTER = 254 TEXT = 'Friedman 2007a; Giles et al. 2015b. ';

	TEXT   CHARACTER = 255 TEXT = 'Friedman, 2007a. ';

	TEXT   CHARACTER = 256 TEXT = Cloutier_&_Ahlberg_1996;

	TEXT   CHARACTER = 257 TEXT = 'Ahlberg and Johanson 1998; Zhu and Ahlberg 2004; Zhu et al. 2001; Zhu and Yu 2002; Friedman 2007.';

	TEXT   CHARACTER = 258 TEXT = Friedman_2007a.;

	TEXT   CHARACTER = 259 TEXT = Friedman_2007b.;

	TEXT   CHARACTER = 260 TEXT = 'Cloutier and Ahlberg 1996; Ahlberg and Johanson 1998; Zhu and Ahlberg 2004; Schultze and Cumbaa 2001; Zhu and Schultze 2001; Zhu et al. 2001; Zhu and Yu 2002; Zhu et al. 2006; Friedman 2007a,b.';

	TEXT   CHARACTER = 261 TEXT = 'Modified from Zhu et al. 2001; Zhu and Yu 2002; Friedman 2007a,b.';

	TEXT   CHARACTER = 262 TEXT = 'Modified from Cloutier and Ahlberg 1996; Schultze and Cumbaa 2001; Zhu and Schultze 2001; Zhu et al. 2001; Zhu and Yu 2002; Zhu et al. 2006; Friedman 2007a,b.';

	TEXT   CHARACTER = 263 TEXT = 'Cloutier & Ahlberg 1996; Friedman 2007a.';

	TEXT   CHARACTER = 264 TEXT = 'Modified from Schultze & Cumbaa 2001; Zhu & Schultze 2001; Zhu et al. 2001; Zhu & Yu 2002; Zhu et al. 2006; Friedman 2007a,b; Zhu et al. 2009; Zhu et al. 2013; Giles et al. 2015b. ';

	TEXT   CHARACTER = 265 TEXT = 'Modified from Zhu et al. 2001; Zhu and Yu 2002; Friedman 2007.';

	TEXT   CHARACTER = 266 TEXT = Friedman_2007b.;

	TEXT   CHARACTER = 267 TEXT = 'Zhu et al. 2001; Zhu and Yu 2002; Friedman 2007a,b.';

	TEXT   CHARACTER = 268 TEXT = 'Patterson, 1982; Gardiner, 1984; Gardiner & Schaeffer, 1989; Taverne, 1997; Coates, 1999; Gardiner et al., 2005; Xu & Gao, 2011; Xu et al., 2014; Giles et al. 2015b.';

	TEXT   CHARACTER = 269 TEXT = Friedman_2007._;

	TEXT   CHARACTER = 42 STATE = 0 TEXT = 'plate(s) excluded from orbital margin by skull roofing bones.';

END;

BEGIN PAUP;
ctype ord : 64 126 166 243 244;
outgroup Galeaspida Osteostraci;
set root = outgroup;
set maxtrees = 1000;
set increase = auto;
set autoinc = 500;
set torder = right;
loadconstr file = og_constraint.tre;

END;
BEGIN MESQUITECHARMODELS;
	ProbModelSet * UNTITLED   =  'Mk1 (est.)':  1 -  278;
END;

Begin MESQUITE;
		MESQUITESCRIPTVERSION 2;
		TITLE AUTO;
		tell ProjectCoordinator;
		timeSaved 1495623200065;
		getEmployee #mesquite.minimal.ManageTaxa.ManageTaxa;
		tell It;
			setID 0 2579459378151685564;
			tell It;
				setDefaultOrder  0 1 2 3 4 5 6 7 8 9 10 11 12 13 14 15 16 17 18 19 20 21 22 23 24 25 26 27 28 29 30 31 32 33 34 35 36 37 38 39 40 41 42 43 44 45 46 47 48 49 50 51 52 53 54 55 56 57 58 59 60 61 62 63 64 65 66 67 68 69 70 71 72 73 74 75 76 77 78 79 80 81 82 83 84 85 86 87 88 100 90 91 92 93;
				attachments ;
			endTell;
		endTell;
		getEmployee #mesquite.charMatrices.ManageCharacters.ManageCharacters;
		tell It;
			setID 0 2550824383939399012;
			mqVersion 310;
			checksumv 0 3 1832512891 null  getNumChars 278 numChars 278 getNumTaxa 94 numTaxa 94   short true   bits 2305843009213693967   states 15   sumSquaresStatesOnly 26805.0 sumSquares -1.0145709240540253E20 longCompressibleToShort false usingShortMatrix true   NumFiles 1 NumMatrices 1;
			mqVersion;
		endTell;
		getWindow;
		tell It;
			suppress;
			setResourcesState false false 100;
			setPopoutState 300;
			setExplanationSize 0;
			setAnnotationSize 0;
			setFontIncAnnot 0;
			setFontIncExp 0;
			setSize 635 464;
			setLocation 0 23;
			setFont SanSerif;
			setFontSize 10;
			getToolPalette;
			tell It;
			endTell;
			desuppress;
		endTell;
		getEmployee  #mesquite.minimal.ManageTaxa.ManageTaxa;
		tell It;
			showTaxa #2579459378151685564 #mesquite.lists.TaxonList.TaxonList;
			tell It;
				setTaxa #2579459378151685564;
				getWindow;
				tell It;
					newAssistant  #mesquite.lists.TaxonListCurrPartition.TaxonListCurrPartition;
					setExplanationSize 30;
					setAnnotationSize 20;
					setFontIncAnnot 0;
					setFontIncExp 0;
					setSize 535 392;
					setLocation 0 23;
					setFont SanSerif;
					setFontSize 10;
					getToolPalette;
					tell It;
					endTell;
				endTell;
				showWindow;
				getEmployee #mesquite.lists.ColorTaxon.ColorTaxon;
				tell It;
					setColor Red;
					removeColor off;
				endTell;
				getEmployee #mesquite.lists.TaxonListAnnotPanel.TaxonListAnnotPanel;
				tell It;
					togglePanel off;
				endTell;
			endTell;
		endTell;
		getEmployee  #mesquite.charMatrices.BasicDataWindowCoord.BasicDataWindowCoord;
		tell It;
			showDataWindow #2550824383939399012 #mesquite.charMatrices.BasicDataWindowMaker.BasicDataWindowMaker;
			tell It;
				getWindow;
				tell It;
					setExplanationSize 50;
					setAnnotationSize 20;
					setFontIncAnnot 0;
					setFontIncExp 0;
					setSize 535 372;
					setLocation 0 23;
					setFont SanSerif;
					setFontSize 10;
					getToolPalette;
					tell It;
						setTool mesquite.charMatrices.BasicDataWindowMaker.BasicDataWindow.ibeam;
					endTell;
					setActive;
					setTool mesquite.charMatrices.BasicDataWindowMaker.BasicDataWindow.ibeam;
					colorCells  #mesquite.charMatrices.NoColor.NoColor;
					colorRowNames  #mesquite.charMatrices.TaxonGroupColor.TaxonGroupColor;
					colorColumnNames  #mesquite.charMatrices.CharGroupColor.CharGroupColor;
					colorText  #mesquite.charMatrices.NoColor.NoColor;
					setBackground White;
					toggleShowNames off;
					toggleShowTaxonNames on;
					toggleTight off;
					toggleThinRows off;
					toggleShowChanges on;
					toggleSeparateLines off;
					toggleShowStates on;
					toggleAutoWCharNames on;
					toggleAutoTaxonNames off;
					toggleShowDefaultCharNames off;
					toggleConstrainCW on;
					toggleBirdsEye off;
					toggleShowPaleGrid off;
					toggleShowPaleCellColors off;
					toggleShowPaleExcluded off;
					togglePaleInapplicable on;
					toggleShowBoldCellText off;
					toggleAllowAutosize on;
					toggleColorsPanel off;
					toggleDiagonal on;
					setDiagonalHeight 80;
					toggleLinkedScrolling on;
					toggleScrollLinkedTables off;
				endTell;
				showWindow;
				getWindow;
				tell It;
					forceAutosize;
				endTell;
				getEmployee #mesquite.charMatrices.AlterData.AlterData;
				tell It;
					toggleBySubmenus off;
				endTell;
				getEmployee #mesquite.charMatrices.ColorByState.ColorByState;
				tell It;
					setStateLimit 9;
					toggleUniformMaximum on;
				endTell;
				getEmployee #mesquite.charMatrices.ColorCells.ColorCells;
				tell It;
					setColor Red;
					removeColor off;
				endTell;
				getEmployee #mesquite.categ.StateNamesEditor.StateNamesEditor;
				tell It;
					makeWindow;
					tell It;
						setExplanationSize 30;
						setAnnotationSize 20;
						setFontIncAnnot 0;
						setFontIncExp 0;
						setSize 535 392;
						setLocation 0 23;
						setFont SanSerif;
						setFontSize 10;
						getToolPalette;
						tell It;
							setTool mesquite.categ.StateNamesEditor.StateNamesWindow.ibeam;
						endTell;
						rowsAreCharacters on;
						toggleConstrainChar on;
						toggleConstrainCharNum 3;
						togglePanel off;
						toggleSummaryPanel off;
					endTell;
					showWindow;
				endTell;
				getEmployee #mesquite.categ.StateNamesStrip.StateNamesStrip;
				tell It;
					showStrip off;
				endTell;
				getEmployee #mesquite.charMatrices.AnnotPanel.AnnotPanel;
				tell It;
					togglePanel off;
				endTell;
				getEmployee #mesquite.charMatrices.CharReferenceStrip.CharReferenceStrip;
				tell It;
					showStrip off;
				endTell;
				getEmployee #mesquite.charMatrices.QuickKeySelector.QuickKeySelector;
				tell It;
					autotabOff;
				endTell;
				getEmployee #mesquite.charMatrices.SelSummaryStrip.SelSummaryStrip;
				tell It;
					showStrip off;
				endTell;
				getEmployee #mesquite.categ.SmallStateNamesEditor.SmallStateNamesEditor;
				tell It;
					panelOpen true;
				endTell;
			endTell;
		endTell;
		endTell;
end;
